# Supplementary material for: Inhibition of the TGFβ Pathway Enhances Retinal Regeneration in Adult Zebrafish
Source: PLoS One. 2016 Nov 23;11(11):e0167073. doi: 10.1371/journal.pone.0167073 (PMC5120850; doi:10.1371/journal.pone.0167073)
Supplement: S1 Appendix — (XLSX) [file pone.0167073.s001.xlsx]

## Sheet: H&E
group	INL_left_side	INL_right_side	ONL_left_side	ONL_right_side
uninjured fish	190	108	89	72
uninjured fish	110	130	99	63
uninjured fish	165	129	86	112
uninjured fish	143	97	75	111
uninjured fish	146	134	121	80
uninjured fish	127	111	102	75
uninjured fish	144	126	83	86
uninjured fish	128	193	112	121
uninjured fish	154	127	84	104
uninjured fish	144	135	88	121
uninjured fish	132	109	77	112
DMSO_3dpi	103	103	113	74
DMSO_3dpi	105	95	113	49
DMSO_3dpi	165	93	94	105
DMSO_5dpi	92	78	119	45
DMSO_5dpi	143	103	107	73
DMSO_5dpi	89	103	50	88
DMSO_8dpi	99	102	83	66
DMSO_8dpi	112	91	75	70
DMSO_8dpi	94	65	66	64
DMSO_8dpi	113	92	66	75
DMSO_8dpi	90	112	90	79
DMSO_8dpi	110	101	99	68
DMSO_8dpi	66	91	94	62
DMSO_8dpi	81	71	52	69
DMSO_8dpi	85	77	72	75
DMSO_8dpi	78	56	87	53
DMSO_8dpi	70	84	73	80
DMSO_15dpi	83	89	64	94
DMSO_15dpi	111	111	86	85
DMSO_15dpi	112	113	76	87
DMSO_30dpi	94	103	78	95
DMSO_30dpi	101	84	84	91
DMSO_30dpi	97	102	84	96
SB_3dpi	117	91	65	116
SB_3dpi	98	112	91	66
SB_3dpi	132	86	79	95
SB_5dpi	115	124	108	76
SB_5dpi	85	90	82	91
SB_5dpi	98	137	73	125
SB_8dpi	85	93	94	73
SB_8dpi	116	91	77	98
SB_8dpi	121	125	119	147
SB_8dpi	82	90	122	96
SB_8dpi	135	91	118	114
SB_8dpi	116	74	72	100
SB_8dpi	75	88	110	118
SB_8dpi	92	62	79	81
SB_8dpi	77	64	67	103
SB_8dpi	73	77	74	96
SB_8dpi	70	77	72	97
SB_15dpi	99	107	71	104
SB_15dpi	86	119	85	77
SB_15dpi	110	98	64	63
SB_30dpi	78	111	60	109
SB_30dpi	114	86	76	53
SB_30dpi	117	132	107	105

## Sheet: PCNA
group	INL_left_side	INL_right_side	ONL_left_side	ONL_right_side
uninjured fish	0	0	10	1
uninjured fish	1	0	6	0
uninjured fish	1	0	0	4
DMSO_3dpi	48	49	6	3
DMSO_3dpi	51	28	5	4
DMSO_3dpi	29	45	5	4
DMSO_5dpi	47	55	6	4
DMSO_5dpi	41	55	18	14
DMSO_5dpi	48	23	7	5
DMSO_8dpi	7	8	3	13
DMSO_8dpi	26	38	17	6
DMSO_8dpi	14	18	17	10
DMSO_15dpi	8	8	15	17
DMSO_15dpi	4	4	8	9
DMSO_15dpi	8	2	44	14
DMSO_30dpi	3	4	11	8
DMSO_30dpi	2	6	6	14
DMSO_30dpi	3	1	9	9
SB_3dpi	39	60	11	2
SB_3dpi	51	46	4	18
SB_3dpi	42	26	8	9
SB_5dpi	36	67	14	22
SB_5dpi	32	50	4	7
SB_5dpi	44	40	18	18
SB_8dpi	8	14	20	16
SB_8dpi	20	18	15	19
SB_8dpi	14	13	28	22
SB_15dpi	7	3	13	3
SB_15dpi	6	3	10	5
SB_15dpi	20	10	18	13
SB_30dpi	4	4	5	15
SB_30dpi	3	7	10	12
SB_30dpi	0	5	14	7

## Sheet: TUNEL
group	INL_left_side	INL_right_side	ONL_left_side	ONL_right_side
uninjured fish	0	0	0	0
uninjured fish	0	0	0	0
uninjured fish	0	2	0	0
DMSO_3dpi	36	7	53	11
DMSO_3dpi	17	16	34	36
DMSO_3dpi	11	25	12	27
DMSO_5dpi	2	0	2	0
DMSO_5dpi	0	1	0	1
DMSO_5dpi	2	1	3	2
DMSO_8dpi	0	1	2	2
DMSO_8dpi	0	2	2	1
DMSO_8dpi	4	1	1	4
DMSO_12dpi	3	2	4	3
DMSO_12dpi	0	0	3	0
DMSO_12dpi	1	0	2	3
DMSO_15dpi	0	2	1	1
DMSO_15dpi	1	1	4	0
DMSO_15dpi	0	1	0	2
SB_3dpi	30	22	48	28
SB_3dpi	18	31	19	49
SB_3dpi	12	20	9	28
SB_5dpi	1	0	2	0
SB_5dpi	3	1	2	0
SB_5dpi	0	1	0	1
SB_8dpi	0	0	8	0
SB_8dpi	3	6	5	4
SB_8dpi	1	2	7	3
SB_12dpi	1	3	8	8
SB_12dpi	2	1	2	9
SB_12dpi	0	1	4	5
SB day fifteen	2	1	3	1
SB day fifteen	0	1	3	3
SB day fifteen

## Sheet: description of variables
Description of variables
DMSO	non-inhibited group in dimethyl sulfoxide (DMSO)
SB	group with inhibition of the TGFβ receptor by SB431542
left_side	left side of the optic nerve
right_side	right side of the optic nerve
For each eye, the cells in two corresponding areas (opposite sides of the optic nerve, i.e. left_side and right_side) were counted, and the mean values were calculated.
